# Supplementary material for: Mesenchymal stem cell exosome-derived miR-223 alleviates acute graft-versus-host disease via reducing the migration of donor T cells
Source: Stem Cell Res Ther. 2021 Feb 26;12:153. doi: 10.1186/s13287-021-02159-2 (PMC7913292; doi:10.1186/s13287-021-02159-2)
Supplement: Supplementary file 6 — Additional file 6. [file 13287_2021_2159_MOESM6_ESM.xls]

miRNA_ID	Total_Count	Normalized_Value
hsa-miR-148a-3p	2261689	107488.604
hsa-miR-423-5p	717582	34103.6665
hsa-miR-151a-3p	402521	19130.137
hsa-miR-320a	263196	12508.6034
hsa-let-7i-5p	223998	10645.6866
hsa-miR-21-5p	171125	8132.8544
hsa-let-7f-5p	138359	6575.6237
hsa-let-7a-5p	90980	4323.8983
hsa-miR-143-3p	79912	3797.8826
hsa-miR-146a-5p	78002	3707.1083
hsa-miR-122-5p	75388	3582.8758
hsa-miR-26a-5p	69337	3295.2972
hsa-miR-100-5p	59123	2809.8685
hsa-miR-126-3p	42927	2040.1405
hsa-let-7b-5p	42070	1999.4109
hsa-miR-223-3p	36514	1735.3575
hsa-miR-584-5p	34611	1644.9158
hsa-miR-25-3p	31792	1510.9406
hsa-miR-24-3p	28602	1359.3332
hsa-miR-4433b-3p	27774	1319.9819
hsa-miR-148b-3p	27509	1307.3875
hsa-let-7g-5p	25709	1221.8411
hsa-miR-1246	25433	1208.724
hsa-miR-381-3p	23110	1098.3215
hsa-miR-92a-3p	20744	985.8754
hsa-miR-30d-5p	20713	984.4021
hsa-miR-486-5p	19517	927.5613
hsa-miR-221-3p	16936	804.8971
hsa-miR-101-3p	15973	759.1298
hsa-miR-127-3p	15839	752.7613
hsa-miR-199a-3p	14499	689.0767
hsa-miR-199b-3p	14499	689.0767
hsa-miR-10a-5p	13992	664.9811
hsa-miR-99a-5p	13168	625.8199
hsa-miR-27b-3p	12901	613.1305
hsa-miR-27a-3p	12040	572.2108
hsa-miR-7-5p	9888	469.9352
hsa-miR-134-5p	9753	463.5192
hsa-miR-378a-3p	9645	458.3864
hsa-miR-146b-5p	9259	440.0415
hsa-miR-28-3p	8193	389.379
hsa-miR-30e-3p	7778	369.6558
hsa-miR-493-3p	7713	366.5666
hsa-miR-432-5p	7260	345.0374
hsa-miR-22-3p	6908	328.3083
hsa-miR-629-5p	6796	322.9854
hsa-miR-451a	6555	311.5317
hsa-miR-320b	6318	300.2681
hsa-miR-23a-3p	5705	271.1348
hsa-miR-370-3p	5644	268.2357
hsa-miR-222-3p	5610	266.6198
hsa-miR-744-5p	5440	258.5404
hsa-miR-1307-3p	5216	247.8946
hsa-miR-382-5p	4981	236.7261
hsa-miR-125b-1-3p	4538	215.6721
hsa-miR-128-3p	4535	215.5296
hsa-let-7e-5p	4389	208.5908
hsa-miR-10b-5p	4353	206.8799
hsa-let-7d-5p	4305	204.5986
hsa-miR-99b-5p	4294	204.0758
hsa-miR-191-5p	4228	200.9391
hsa-miR-493-5p	4221	200.6064
hsa-miR-340-5p	4112	195.4261
hsa-miR-423-3p	4106	195.141
hsa-miR-30a-5p	3959	188.1547
hsa-miR-185-5p	3920	186.3012
hsa-miR-320c	3806	180.8832
hsa-miR-409-3p	3765	178.9347
hsa-miR-379-5p	3640	172.994
hsa-miR-152-3p	3604	171.283
hsa-miR-26b-5p	3564	169.382
hsa-miR-532-5p	3473	165.0571
hsa-miR-199a-5p	3391	161.16
hsa-miR-103a-3p	3233	153.6509
hsa-miR-106b-3p	2980	141.6269
hsa-miR-361-3p	2803	133.2148
hsa-miR-218-5p	2793	132.7396
hsa-miR-654-5p	2402	114.157
hsa-miR-425-5p	2280	108.3588
hsa-miR-181a-5p	2219	105.4598
hsa-miR-98-5p	2182	103.7013
hsa-miR-3135b	2117	100.6121
hsa-miR-335-5p	2072	98.4735
hsa-miR-495-3p	2046	97.2378
hsa-miR-589-5p	2030	96.4774
hsa-miR-99b-3p	1978	94.0061
hsa-miR-654-3p	1889	89.7763
hsa-miR-139-5p	1826	86.7821
hsa-miR-320d	1798	85.4514
hsa-miR-625-3p	1748	83.0751
hsa-miR-224-5p	1681	79.8909
hsa-let-7c-5p	1601	76.0888
hsa-miR-889-3p	1584	75.2809
hsa-miR-186-5p	1549	73.6175
hsa-miR-155-5p	1488	70.7184
hsa-miR-16-5p	1487	70.6709
hsa-miR-485-5p	1414	67.2015
hsa-miR-22-5p	1405	66.7738
hsa-miR-30a-3p	1392	66.1559
hsa-miR-576-3p	1288	61.2132
hsa-miR-29a-3p	1275	60.5954
hsa-miR-323a-3p	1269	60.3103
hsa-miR-484	1250	59.4073
hsa-let-7d-3p	1219	57.934
hsa-miR-548o-3p	1114	52.9438
hsa-miR-193a-5p	1103	52.421
hsa-miR-192-5p	1091	51.8507
hsa-miR-342-5p	1059	50.3298
hsa-miR-20a-5p	1008	47.906
hsa-miR-30c-5p	995	47.2882
hsa-miR-23b-3p	939	44.6267
hsa-miR-330-3p	934	44.3891
hsa-miR-93-5p	918	43.6287
hsa-miR-323b-3p	847	40.2544
hsa-miR-6842-3p	846	40.2068
hsa-miR-382-3p	837	39.7791
hsa-miR-760	817	38.8286
hsa-miR-30e-5p	791	37.5929
hsa-miR-142-3p	770	36.5949
hsa-miR-1-3p	746	35.4543
hsa-miR-664a-5p	721	34.2661
hsa-miR-2682-5p	716	34.0285
hsa-miR-425-3p	710	33.7433
hsa-miR-941	699	33.2205
hsa-miR-1250-5p	695	33.0304
hsa-miR-125a-3p	680	32.3176
hsa-miR-652-3p	652	30.9868
hsa-miR-215-5p	648	30.7967
hsa-miR-32-5p	634	30.1314
hsa-miR-450b-5p	602	28.6105
hsa-miR-543	582	27.66
hsa-miR-3679-5p	578	27.4699
hsa-miR-374b-5p	575	27.3273
hsa-miR-126-5p	573	27.2323
hsa-miR-4446-3p	545	25.9016
hsa-miR-328-3p	527	25.0461
hsa-miR-16-2-3p	526	24.9986
hsa-miR-363-3p	521	24.7609
hsa-miR-182-5p	504	23.953
hsa-miR-548j-3p	499	23.7154
hsa-miR-1304-3p	494	23.4778
hsa-miR-431-5p	484	23.0025
hsa-miR-181b-5p	470	22.3371
hsa-miR-17-5p	469	22.2896
hsa-miR-3615	467	22.1946
hsa-miR-369-3p	460	21.8619
hsa-miR-335-3p	425	20.1985
hsa-miR-142-5p	421	20.0084
hsa-miR-1299	412	19.5806
hsa-miR-148a-5p	407	19.343
hsa-miR-27a-5p	401	19.0579
hsa-miR-487b-3p	396	18.8202
hsa-miR-193b-5p	376	17.8697
hsa-miR-7641	354	16.8241
hsa-miR-582-3p	343	16.3014
hsa-miR-199b-5p	333	15.8261
hsa-miR-136-5p	329	15.636
hsa-miR-339-3p	327	15.5409
hsa-miR-501-3p	325	15.4459
hsa-miR-145-3p	321	15.2558
hsa-miR-24-2-5p	318	15.1132
hsa-miR-30b-5p	314	14.9231
hsa-let-7a-3p	310	14.733
hsa-miR-2110	308	14.6379
hsa-miR-7706	308	14.6379
hsa-miR-125b-5p	307	14.5904
hsa-miR-342-3p	303	14.4003
hsa-miR-424-3p	303	14.4003
hsa-miR-455-5p	298	14.1627
hsa-miR-6852-5p	296	14.0676
hsa-miR-136-3p	295	14.0201
hsa-miR-92b-3p	292	13.8775
hsa-miR-3120-3p	277	13.1646
hsa-miR-185-3p	267	12.6894
hsa-miR-769-5p	263	12.4993
hsa-miR-133a-3p	258	12.2617
hsa-miR-221-5p	257	12.2141
hsa-miR-433-3p	253	12.024
hsa-miR-3605-5p	252	11.9765
hsa-miR-411-5p	246	11.6913
hsa-miR-6741-5p	245	11.6438
hsa-miR-196a-5p	240	11.4062
hsa-miR-877-5p	233	11.0735
hsa-miR-204-3p	230	10.9309
hsa-miR-340-3p	229	10.8834
hsa-miR-130a-3p	228	10.8359
hsa-miR-361-5p	224	10.6458
hsa-miR-28-5p	219	10.4082
hsa-miR-345-5p	217	10.3131
hsa-miR-19b-3p	216	10.2656
hsa-miR-660-5p	216	10.2656
hsa-miR-708-3p	212	10.0755
hsa-miR-196b-5p	207	9.8378
hsa-miR-431-3p	205	9.7428
hsa-miR-494-3p	203	9.6477
hsa-miR-421	202	9.6002
hsa-let-7f-1-3p	200	9.5052
hsa-miR-7704	200	9.5052
hsa-miR-1288-3p	198	9.4101
hsa-miR-4516	193	9.1725
hsa-miR-181a-2-3p	190	9.0299
hsa-miR-130b-3p	185	8.7923
hsa-miR-410-3p	183	8.6972
hsa-miR-379-3p	182	8.6497
hsa-miR-4470	179	8.5071
hsa-miR-338-5p	176	8.3645
hsa-miR-548e-3p	175	8.317
hsa-miR-4429	173	8.222
hsa-miR-6515-5p	168	7.9843
hsa-miR-3177-3p	166	7.8893
hsa-miR-6866-5p	165	7.8418
hsa-miR-223-5p	162	7.6992
hsa-miR-15b-3p	160	7.6041
hsa-miR-331-5p	159	7.5566
hsa-miR-766-5p	159	7.5566
hsa-miR-107	157	7.4616
hsa-miR-369-5p	156	7.414
hsa-miR-541-3p	155	7.3665
hsa-miR-548ah-3p	154	7.319
hsa-miR-483-5p	152	7.2239
hsa-miR-15b-5p	151	7.1764
hsa-miR-656-3p	150	7.1289
hsa-miR-296-3p	149	7.0813
hsa-miR-486-3p	148	7.0338
hsa-miR-329-3p	147	6.9863
hsa-miR-4497	146	6.9388
hsa-miR-4433b-5p	145	6.8912
hsa-miR-6809-5p	144	6.8437
hsa-miR-574-3p	143	6.7962
hsa-miR-23b-5p	142	6.7487
hsa-miR-127-5p	142	6.7487
hsa-miR-365b-5p	142	6.7487
hsa-miR-548aq-3p	141	6.7011
hsa-miR-214-3p	139	6.6061
hsa-miR-1273h-3p	138	6.5586
hsa-miR-758-3p	136	6.4635
hsa-miR-1301-3p	136	6.4635
hsa-miR-1180-3p	136	6.4635
hsa-miR-628-3p	134	6.3685
hsa-miR-502-3p	133	6.3209
hsa-miR-151a-5p	131	6.2259
hsa-miR-21-3p	130	6.1784
hsa-miR-194-5p	130	6.1784
hsa-miR-1268a	130	6.1784
hsa-miR-214-5p	129	6.1308
hsa-miR-4488	129	6.1308
hsa-miR-19a-3p	128	6.0833
hsa-miR-4677-3p	125	5.9407
hsa-miR-374a-5p	123	5.8457
hsa-miR-548f-3p	122	5.7981
hsa-miR-549a	121	5.7506
hsa-miR-31-5p	119	5.6556
hsa-miR-1307-5p	115	5.4655
hsa-miR-1293	114	5.4179
hsa-miR-378d	111	5.2754
hsa-miR-330-5p	110	5.2278
hsa-miR-129-5p	109	5.1803
hsa-miR-181d-5p	109	5.1803
hsa-miR-139-3p	106	5.0377
hsa-miR-6862-5p	106	5.0377
hsa-miR-744-3p	105	4.9902
hsa-miR-320e	105	4.9902
hsa-miR-651-5p	100	4.7526
hsa-miR-10a-3p	99	4.7051
hsa-miR-365a-5p	99	4.7051
hsa-miR-619-5p	99	4.7051
hsa-miR-181a-3p	98	4.6575
hsa-miR-4664-3p	98	4.6575
hsa-miR-641	97	4.61
hsa-miR-411-3p	97	4.61
hsa-miR-1908-5p	97	4.61
hsa-miR-132-3p	96	4.5625
hsa-miR-3120-5p	96	4.5625
hsa-miR-125a-5p	95	4.515
hsa-miR-500a-3p	95	4.515
hsa-miR-873-3p	95	4.515
hsa-miR-5187-5p	95	4.515
hsa-miR-374a-3p	93	4.4199
hsa-miR-452-5p	92	4.3724
hsa-miR-503-5p	91	4.3248
hsa-miR-542-3p	90	4.2773
hsa-miR-7854-3p	89	4.2298
hsa-miR-409-5p	85	4.0397
hsa-miR-505-3p	84	3.9922
hsa-miR-106b-5p	83	3.9446
hsa-miR-326	83	3.9446
hsa-miR-585-3p	80	3.8021
hsa-miR-200c-3p	78	3.707
hsa-miR-671-3p	75	3.5644
hsa-miR-1304-5p	75	3.5644
hsa-miR-1255a	75	3.5644
hsa-miR-1285-3p	74	3.5169
hsa-miR-655-3p	71	3.3743
hsa-miR-3913-5p	71	3.3743
hsa-miR-4443	70	3.3268
hsa-miR-4738-3p	70	3.3268
hsa-miR-23a-5p	69	3.2793
hsa-miR-1262	68	3.2318
hsa-miR-1197	67	3.1842
hsa-miR-499a-5p	66	3.1367
hsa-miR-1268b	66	3.1367
hsa-miR-1306-3p	63	2.9941
hsa-miR-1273h-5p	62	2.9466
hsa-miR-222-5p	61	2.8991
hsa-miR-337-3p	60	2.8515
hsa-miR-154-5p	59	2.804
hsa-miR-206	59	2.804
hsa-miR-3129-5p	59	2.804
hsa-miR-92b-5p	58	2.7565
hsa-miR-3928-3p	58	2.7565
hsa-miR-9-5p	57	2.709
hsa-miR-337-5p	57	2.709
hsa-miR-490-3p	57	2.709
hsa-miR-1292-5p	57	2.709
hsa-miR-3158-3p	56	2.6614
hsa-miR-598-3p	55	2.6139
hsa-miR-942-5p	55	2.6139
hsa-miR-146a-3p	54	2.5664
hsa-miR-548j-5p	54	2.5664
hsa-miR-1287-5p	54	2.5664
hsa-miR-6843-3p	54	2.5664
hsa-miR-548d-5p	52	2.4713
hsa-miR-181c-3p	51	2.4238
hsa-let-7f-2-3p	50	2.3763
hsa-miR-25-5p	50	2.3763
hsa-miR-34c-5p	50	2.3763
hsa-miR-505-5p	50	2.3763
hsa-miR-200b-3p	49	2.3288
hsa-miR-339-5p	49	2.3288
hsa-miR-3180-3p	49	2.3288
hsa-miR-378g	49	2.3288
hsa-miR-375	48	2.2812
hsa-miR-548u	48	2.2812
hsa-miR-210-3p	47	2.2337
hsa-miR-422a	47	2.2337
hsa-miR-3190-3p	47	2.2337
hsa-miR-29b-3p	46	2.1862
hsa-miR-370-5p	46	2.1862
hsa-miR-145-5p	45	2.1387
hsa-miR-3180	45	2.1387
hsa-miR-1271-5p	43	2.0436
hsa-let-7g-3p	42	1.9961
hsa-miR-548am-3p	42	1.9961
hsa-miR-7856-5p	42	1.9961
hsa-miR-4667-5p	41	1.9486
hsa-miR-5010-5p	40	1.901
hsa-miR-548ay-5p	40	1.901
hsa-miR-424-5p	39	1.8535
hsa-miR-1260b	39	1.8535
hsa-miR-1273f	39	1.8535
hsa-miR-27b-5p	38	1.806
hsa-miR-191-3p	38	1.806
hsa-miR-450a-5p	38	1.806
hsa-miR-1290	38	1.806
hsa-miR-6819-5p	38	1.806
hsa-miR-376a-3p	36	1.7109
hsa-miR-539-5p	36	1.7109
hsa-miR-628-5p	36	1.7109
hsa-miR-1193	36	1.7109
hsa-miR-516b-5p	35	1.6634
hsa-miR-1296-5p	35	1.6634
hsa-miR-1275	35	1.6634
hsa-miR-3064-5p	35	1.6634
hsa-miR-197-3p	34	1.6159
hsa-miR-874-3p	34	1.6159
hsa-miR-1276	34	1.6159
hsa-miR-3174	34	1.6159
hsa-miR-2355-3p	34	1.6159
hsa-miR-581	33	1.5684
hsa-miR-3127-5p	33	1.5684
hsa-miR-3187-3p	33	1.5684
hsa-miR-4433a-3p	33	1.5684
hsa-miR-4654	33	1.5684
hsa-miR-15a-5p	32	1.5208
hsa-miR-32-3p	32	1.5208
hsa-miR-143-5p	32	1.5208
hsa-miR-125b-2-3p	32	1.5208
hsa-miR-490-5p	32	1.5208
hsa-miR-3911	32	1.5208
hsa-miR-7853-5p	32	1.5208
hsa-miR-184	31	1.4733
hsa-miR-766-3p	31	1.4733
hsa-miR-9-3p	30	1.4258
hsa-miR-548l	30	1.4258
hsa-miR-548ar-3p	30	1.4258
hsa-miR-150-3p	28	1.3307
hsa-miR-377-5p	28	1.3307
hsa-miR-539-3p	28	1.3307
hsa-miR-331-3p	27	1.2832
hsa-miR-3175	27	1.2832
hsa-miR-3934-5p	27	1.2832
hsa-miR-4533	27	1.2832
hsa-miR-5584-5p	27	1.2832
hsa-miR-30d-3p	26	1.2357
hsa-miR-299-3p	26	1.2357
hsa-miR-4665-5p	26	1.2357
hsa-miR-7-1-3p	25	1.1881
hsa-miR-30c-1-3p	25	1.1881
hsa-miR-376c-3p	25	1.1881
hsa-miR-146b-3p	25	1.1881
hsa-miR-4746-5p	25	1.1881
hsa-miR-550a-5p	24	1.1406
hsa-miR-625-5p	24	1.1406
hsa-miR-3074-5p	24	1.1406
hsa-miR-301a-5p	23	1.0931
hsa-miR-20b-5p	23	1.0931
hsa-miR-455-3p	23	1.0931
hsa-miR-2276-3p	23	1.0931
hsa-miR-4483	23	1.0931
hsa-miR-4532	23	1.0931
hsa-miR-4659a-3p	23	1.0931
hsa-miR-4750-5p	23	1.0931
hsa-miR-183-5p	22	1.0456
hsa-miR-193b-3p	22	1.0456
hsa-miR-556-5p	22	1.0456
hsa-miR-454-3p	22	1.0456
hsa-miR-3176	22	1.0456
hsa-miR-6130	22	1.0456
hsa-miR-6763-5p	22	1.0456
hsa-miR-1185-1-3p	21	0.998
hsa-miR-3115	21	0.998
hsa-miR-4743-5p	21	0.998
hsa-miR-150-5p	20	0.9505
hsa-miR-4467	20	0.9505
hsa-miR-148b-5p	19	0.903
hsa-miR-590-3p	19	0.903
hsa-miR-454-5p	19	0.903
hsa-miR-939-5p	19	0.903
hsa-miR-1278	19	0.903
hsa-miR-3620-5p	19	0.903
hsa-miR-4448	19	0.903
hsa-miR-4647	19	0.903
hsa-miR-4661-5p	19	0.903
hsa-miR-10b-3p	18	0.8555
hsa-miR-128-1-5p	18	0.8555
hsa-miR-324-3p	18	0.8555
hsa-miR-487a-5p	18	0.8555
hsa-miR-576-5p	18	0.8555
hsa-miR-664a-3p	18	0.8555
hsa-miR-4645-3p	18	0.8555
hsa-miR-6780a-5p	18	0.8555
hsa-miR-30b-3p	17	0.8079
hsa-miR-132-5p	17	0.8079
hsa-miR-380-5p	17	0.8079
hsa-miR-1468-5p	17	0.8079
hsa-miR-190b	17	0.8079
hsa-miR-3124-5p	17	0.8079
hsa-miR-3912-3p	17	0.8079
hsa-miR-4489	17	0.8079
hsa-miR-6826-5p	17	0.8079
hsa-miR-6875-5p	17	0.8079
hsa-miR-7849-3p	17	0.8079
hsa-miR-31-3p	16	0.7604
hsa-miR-106a-5p	16	0.7604
hsa-miR-671-5p	16	0.7604
hsa-miR-548n	16	0.7604
hsa-miR-3146	16	0.7604
hsa-miR-3191-3p	16	0.7604
hsa-miR-4326	16	0.7604
hsa-miR-378f	16	0.7604
hsa-miR-4762-3p	16	0.7604
hsa-miR-548az-5p	16	0.7604
hsa-miR-6868-3p	16	0.7604
hsa-miR-30c-2-3p	15	0.7129
hsa-miR-149-5p	15	0.7129
hsa-miR-605-3p	15	0.7129
hsa-miR-708-5p	15	0.7129
hsa-miR-3198	15	0.7129
hsa-miR-4435	15	0.7129
hsa-miR-6514-5p	15	0.7129
hsa-miR-6867-5p	15	0.7129
hsa-miR-18a-5p	14	0.6654
hsa-miR-487a-3p	14	0.6654
hsa-miR-514a-3p	14	0.6654
hsa-miR-1294	14	0.6654
hsa-miR-1245a	14	0.6654
hsa-miR-3121-3p	14	0.6654
hsa-miR-3920	14	0.6654
hsa-miR-378e	14	0.6654
hsa-miR-548ad-5p	14	0.6654
hsa-miR-548ae-5p	14	0.6654
hsa-miR-4463	14	0.6654
hsa-miR-7155-3p	14	0.6654
hsa-miR-200a-5p	13	0.6178
hsa-miR-26a-2-3p	13	0.6178
hsa-miR-412-5p	13	0.6178
hsa-miR-615-3p	13	0.6178
hsa-miR-659-5p	13	0.6178
hsa-miR-374b-3p	13	0.6178
hsa-miR-548g-3p	13	0.6178
hsa-miR-4286	13	0.6178
hsa-miR-3678-5p	13	0.6178
hsa-miR-4662a-5p	13	0.6178
hsa-miR-4773	13	0.6178
hsa-miR-6509-5p	13	0.6178
hsa-miR-6721-5p	13	0.6178
hsa-miR-6847-5p	13	0.6178
hsa-miR-6516-5p	13	0.6178
hsa-miR-299-5p	12	0.5703
hsa-miR-496	12	0.5703
hsa-miR-3182	12	0.5703
hsa-miR-4659a-5p	12	0.5703
hsa-miR-5096	12	0.5703
hsa-miR-548av-3p	12	0.5703
hsa-miR-6767-5p	12	0.5703
hsa-miR-6791-5p	12	0.5703
hsa-miR-6802-5p	12	0.5703
hsa-miR-6850-5p	12	0.5703
hsa-let-7e-3p	11	0.5228
hsa-miR-212-5p	11	0.5228
hsa-miR-135a-3p	11	0.5228
hsa-miR-615-5p	11	0.5228
hsa-miR-618	11	0.5228
hsa-miR-873-5p	11	0.5228
hsa-miR-3192-5p	11	0.5228
hsa-miR-3685	11	0.5228
hsa-miR-4473	11	0.5228
hsa-miR-4684-3p	11	0.5228
hsa-miR-18a-3p	10	0.4753
hsa-miR-92a-1-5p	10	0.4753
hsa-miR-144-3p	10	0.4753
hsa-miR-195-3p	10	0.4753
hsa-miR-200a-3p	10	0.4753
hsa-miR-323a-5p	10	0.4753
hsa-miR-324-5p	10	0.4753
hsa-miR-517a-3p	10	0.4753
hsa-miR-517b-3p	10	0.4753
hsa-miR-642a-3p	10	0.4753
hsa-miR-665	10	0.4753
hsa-miR-3675-5p	10	0.4753
hsa-miR-4421	10	0.4753
hsa-miR-4504	10	0.4753
hsa-miR-4732-5p	10	0.4753
hsa-miR-4745-5p	10	0.4753
hsa-miR-4765	10	0.4753
hsa-miR-4794	10	0.4753
hsa-miR-5588-5p	10	0.4753
hsa-miR-6891-5p	10	0.4753
hsa-miR-7110-5p	10	0.4753
hsa-miR-7977	10	0.4753
hsa-miR-24-1-5p	9	0.4277
hsa-miR-197-5p	9	0.4277
hsa-miR-205-5p	9	0.4277
hsa-miR-149-3p	9	0.4277
hsa-miR-610	9	0.4277
hsa-miR-627-3p	9	0.4277
hsa-miR-151b	9	0.4277
hsa-miR-1185-2-3p	9	0.4277
hsa-miR-548k	9	0.4277
hsa-miR-1255b-5p	9	0.4277
hsa-miR-3661	9	0.4277
hsa-miR-3150b-3p	9	0.4277
hsa-miR-548ag	9	0.4277
hsa-miR-4461	9	0.4277
hsa-miR-4716-3p	9	0.4277
hsa-miR-6511a-5p	9	0.4277
hsa-miR-6842-5p	9	0.4277
hsa-miR-7976	9	0.4277
hsa-miR-95-3p	8	0.3802
hsa-miR-301a-3p	8	0.3802
hsa-miR-130b-5p	8	0.3802
hsa-miR-372-3p	8	0.3802
hsa-miR-1323	8	0.3802
hsa-miR-1538	8	0.3802
hsa-miR-3187-5p	8	0.3802
hsa-miR-3682-3p	8	0.3802
hsa-miR-4454	8	0.3802
hsa-miR-378h	8	0.3802
hsa-miR-4511	8	0.3802
hsa-miR-4689	8	0.3802
hsa-miR-5189-5p	8	0.3802
hsa-miR-6823-5p	8	0.3802
hsa-miR-6859-5p	8	0.3802
hsa-miR-6882-5p	8	0.3802
hsa-let-7b-3p	7	0.3327
hsa-miR-33a-5p	7	0.3327
hsa-miR-195-5p	7	0.3327
hsa-miR-29c-3p	7	0.3327
hsa-miR-410-5p	7	0.3327
hsa-miR-501-5p	7	0.3327
hsa-miR-548a-3p	7	0.3327
hsa-miR-627-5p	7	0.3327
hsa-miR-942-3p	7	0.3327
hsa-miR-1228-5p	7	0.3327
hsa-miR-3131	7	0.3327
hsa-miR-3164	7	0.3327
hsa-miR-3179	7	0.3327
hsa-miR-3605-3p	7	0.3327
hsa-miR-3936	7	0.3327
hsa-miR-3942-5p	7	0.3327
hsa-miR-4485-3p	7	0.3327
hsa-miR-4535	7	0.3327
hsa-miR-4782-3p	7	0.3327
hsa-miR-1245b-3p	7	0.3327
hsa-miR-4999-5p	7	0.3327
hsa-miR-664b-5p	7	0.3327
hsa-miR-6735-5p	7	0.3327
hsa-miR-6770-3p	7	0.3327
hsa-miR-6807-5p	7	0.3327
hsa-miR-16-1-3p	6	0.2852
hsa-miR-362-3p	6	0.2852
hsa-miR-363-5p	6	0.2852
hsa-miR-329-5p	6	0.2852
hsa-miR-511-5p	6	0.2852
hsa-miR-522-3p	6	0.2852
hsa-miR-552-3p	6	0.2852
hsa-miR-668-3p	6	0.2852
hsa-miR-550a-3-5p	6	0.2852
hsa-miR-1285-5p	6	0.2852
hsa-miR-1256	6	0.2852
hsa-miR-1277-3p	6	0.2852
hsa-miR-2277-5p	6	0.2852
hsa-miR-2682-3p	6	0.2852
hsa-miR-1273d	6	0.2852
hsa-miR-3691-5p	6	0.2852
hsa-miR-548ab	6	0.2852
hsa-miR-4645-5p	6	0.2852
hsa-miR-4788	6	0.2852
hsa-miR-5189-3p	6	0.2852
hsa-miR-6513-3p	6	0.2852
hsa-miR-6740-5p	6	0.2852
hsa-miR-6829-5p	6	0.2852
hsa-miR-6839-5p	6	0.2852
hsa-miR-6852-3p	6	0.2852
hsa-miR-6876-5p	6	0.2852
hsa-miR-7151-3p	6	0.2852
hsa-miR-196a-3p	5	0.2376
hsa-miR-203a-3p	5	0.2376
hsa-let-7i-3p	5	0.2376
hsa-miR-193a-3p	5	0.2376
hsa-miR-371a-5p	5	0.2376
hsa-miR-377-3p	5	0.2376
hsa-miR-520a-3p	5	0.2376
hsa-miR-520g-3p	5	0.2376
hsa-miR-504-5p	5	0.2376
hsa-miR-1254	5	0.2376
hsa-miR-548h-3p	5	0.2376
hsa-miR-1827	5	0.2376
hsa-miR-1910-3p	5	0.2376
hsa-miR-3129-3p	5	0.2376
hsa-miR-3140-3p	5	0.2376
hsa-miR-2355-5p	5	0.2376
hsa-miR-548z	5	0.2376
hsa-miR-4522	5	0.2376
hsa-miR-4646-5p	5	0.2376
hsa-miR-4655-5p	5	0.2376
hsa-miR-4676-3p	5	0.2376
hsa-miR-4721	5	0.2376
hsa-miR-4727-3p	5	0.2376
hsa-miR-4755-3p	5	0.2376
hsa-miR-4436b-3p	5	0.2376
hsa-miR-5004-5p	5	0.2376
hsa-miR-5191	5	0.2376
hsa-miR-5697	5	0.2376
hsa-miR-5706	5	0.2376
hsa-miR-6132	5	0.2376
hsa-miR-6505-5p	5	0.2376
hsa-miR-6513-5p	5	0.2376
hsa-miR-6511b-5p	5	0.2376
hsa-miR-6726-5p	5	0.2376
hsa-miR-6734-5p	5	0.2376
hsa-miR-6821-5p	5	0.2376
hsa-miR-181b-3p	4	0.1901
hsa-miR-432-3p	4	0.1901
hsa-miR-512-3p	4	0.1901
hsa-miR-516a-5p	4	0.1901
hsa-miR-579-5p	4	0.1901
hsa-miR-597-5p	4	0.1901
hsa-miR-1236-5p	4	0.1901
hsa-miR-1303	4	0.1901
hsa-miR-1258	4	0.1901
hsa-miR-1284	4	0.1901
hsa-miR-1909-3p	4	0.1901
hsa-miR-2116-3p	4	0.1901
hsa-miR-3128	4	0.1901
hsa-miR-3148	4	0.1901
hsa-miR-3154	4	0.1901
hsa-miR-3157-3p	4	0.1901
hsa-miR-3195	4	0.1901
hsa-miR-3199	4	0.1901
hsa-miR-3656	4	0.1901
hsa-miR-3688-3p	4	0.1901
hsa-miR-3918	4	0.1901
hsa-miR-3940-5p	4	0.1901
hsa-miR-548ac	4	0.1901
hsa-miR-4466	4	0.1901
hsa-miR-4474-3p	4	0.1901
hsa-miR-4636	4	0.1901
hsa-miR-4638-5p	4	0.1901
hsa-miR-4644	4	0.1901
hsa-miR-4648	4	0.1901
hsa-miR-4659b-5p	4	0.1901
hsa-miR-4676-5p	4	0.1901
hsa-miR-4687-3p	4	0.1901
hsa-miR-4688	4	0.1901
hsa-miR-4726-5p	4	0.1901
hsa-miR-4734	4	0.1901
hsa-miR-4753-5p	4	0.1901
hsa-miR-499b-5p	4	0.1901
hsa-miR-4775	4	0.1901
hsa-miR-5579-3p	4	0.1901
hsa-miR-664b-3p	4	0.1901
hsa-miR-5586-5p	4	0.1901
hsa-miR-5701	4	0.1901
hsa-miR-6515-3p	4	0.1901
hsa-miR-6736-5p	4	0.1901
hsa-miR-6753-3p	4	0.1901
hsa-miR-6757-5p	4	0.1901
hsa-miR-6772-5p	4	0.1901
hsa-miR-6813-5p	4	0.1901
hsa-miR-6834-5p	4	0.1901
hsa-miR-6858-5p	4	0.1901
hsa-miR-26b-3p	3	0.1426
hsa-miR-98-3p	3	0.1426
hsa-miR-29b-2-5p	3	0.1426
hsa-miR-219a-1-3p	3	0.1426
hsa-miR-154-3p	3	0.1426
hsa-miR-34c-3p	3	0.1426
hsa-miR-362-5p	3	0.1426
hsa-miR-376a-5p	3	0.1426
hsa-miR-376b-5p	3	0.1426
hsa-miR-485-3p	3	0.1426
hsa-miR-495-5p	3	0.1426
hsa-miR-519c-5p	3	0.1426
hsa-miR-519b-5p	3	0.1426
hsa-miR-523-5p	3	0.1426
hsa-miR-518e-5p	3	0.1426
hsa-miR-522-5p	3	0.1426
hsa-miR-519a-5p	3	0.1426
hsa-miR-556-3p	3	0.1426
hsa-miR-616-5p	3	0.1426
hsa-miR-616-3p	3	0.1426
hsa-miR-652-5p	3	0.1426
hsa-miR-892a	3	0.1426
hsa-miR-1291	3	0.1426
hsa-miR-1976	3	0.1426
hsa-miR-3117-3p	3	0.1426
hsa-miR-3138	3	0.1426
hsa-miR-3156-5p	3	0.1426
hsa-miR-3167	3	0.1426
hsa-miR-548w	3	0.1426
hsa-miR-3186-5p	3	0.1426
hsa-miR-500b-3p	3	0.1426
hsa-miR-3909	3	0.1426
hsa-miR-3940-3p	3	0.1426
hsa-miR-3942-3p	3	0.1426
hsa-miR-3944-5p	3	0.1426
hsa-miR-4424	3	0.1426
hsa-miR-4440	3	0.1426
hsa-miR-4492	3	0.1426
hsa-miR-4508	3	0.1426
hsa-miR-4658	3	0.1426
hsa-miR-4709-3p	3	0.1426
hsa-miR-4710	3	0.1426
hsa-miR-4717-3p	3	0.1426
hsa-miR-4755-5p	3	0.1426
hsa-miR-4785	3	0.1426
hsa-miR-5003-3p	3	0.1426
hsa-miR-5094	3	0.1426
hsa-miR-5188	3	0.1426
hsa-miR-5587-5p	3	0.1426
hsa-miR-6131	3	0.1426
hsa-miR-6507-5p	3	0.1426
hsa-miR-6747-3p	3	0.1426
hsa-miR-6755-5p	3	0.1426
hsa-miR-6779-5p	3	0.1426
hsa-miR-6793-5p	3	0.1426
hsa-miR-6810-5p	3	0.1426
hsa-miR-6845-5p	3	0.1426
hsa-miR-6851-3p	3	0.1426
hsa-miR-6861-5p	3	0.1426
hsa-miR-7851-3p	3	0.1426
hsa-let-7a-2-3p	2	0.0951
hsa-miR-103a-2-5p	2	0.0951
hsa-miR-224-3p	2	0.0951
hsa-miR-135a-5p	2	0.0951
hsa-miR-141-3p	2	0.0951
hsa-miR-188-5p	2	0.0951
hsa-miR-29c-5p	2	0.0951
hsa-miR-135b-5p	2	0.0951
hsa-miR-433-5p	2	0.0951
hsa-miR-532-3p	2	0.0951
hsa-miR-487b-5p	2	0.0951
hsa-miR-574-5p	2	0.0951
hsa-miR-643	2	0.0951
hsa-miR-758-5p	2	0.0951
hsa-miR-2113	2	0.0951
hsa-miR-147b	2	0.0951
hsa-miR-937-5p	2	0.0951
hsa-miR-1226-5p	2	0.0951
hsa-miR-1238-3p	2	0.0951
hsa-miR-1248	2	0.0951
hsa-miR-3118	2	0.0951
hsa-miR-3125	2	0.0951
hsa-miR-3126-5p	2	0.0951
hsa-miR-378b	2	0.0951
hsa-miR-548t-5p	2	0.0951
hsa-miR-3150a-5p	2	0.0951
hsa-miR-4284	2	0.0951
hsa-miR-3613-5p	2	0.0951
hsa-miR-3617-5p	2	0.0951
hsa-miR-23c	2	0.0951
hsa-miR-3677-3p	2	0.0951
hsa-miR-676-3p	2	0.0951
hsa-miR-548aj-3p	2	0.0951
hsa-miR-4481	2	0.0951
hsa-miR-4507	2	0.0951
hsa-miR-4639-5p	2	0.0951
hsa-miR-4660	2	0.0951
hsa-miR-4659b-3p	2	0.0951
hsa-miR-4677-5p	2	0.0951
hsa-miR-4683	2	0.0951
hsa-miR-4763-3p	2	0.0951
hsa-miR-4779	2	0.0951
hsa-miR-5010-3p	2	0.0951
hsa-miR-5192	2	0.0951
hsa-miR-5588-3p	2	0.0951
hsa-miR-5680	2	0.0951
hsa-miR-5683	2	0.0951
hsa-miR-6751-3p	2	0.0951
hsa-miR-6759-5p	2	0.0951
hsa-miR-6764-3p	2	0.0951
hsa-miR-6785-5p	2	0.0951
hsa-miR-6787-5p	2	0.0951
hsa-miR-6804-5p	2	0.0951
hsa-miR-6805-5p	2	0.0951
hsa-miR-6818-5p	2	0.0951
hsa-miR-6853-3p	2	0.0951
hsa-miR-6877-5p	2	0.0951
hsa-miR-7152-3p	2	0.0951
hsa-miR-7156-5p	2	0.0951
hsa-miR-7845-5p	2	0.0951
hsa-miR-19b-1-5p	1	0.0475
hsa-miR-93-3p	1	0.0475
hsa-miR-96-5p	1	0.0475
hsa-miR-34a-5p	1	0.0475
hsa-miR-181c-5p	1	0.0475
hsa-miR-183-3p	1	0.0475
hsa-miR-187-3p	1	0.0475
hsa-miR-204-5p	1	0.0475
hsa-miR-212-3p	1	0.0475
hsa-miR-152-5p	1	0.0475
hsa-miR-181b-2-3p	1	0.0475
hsa-miR-376c-5p	1	0.0475
hsa-miR-371a-3p	1	0.0475
hsa-miR-491-5p	1	0.0475
hsa-miR-519d-3p	1	0.0475
hsa-miR-518e-3p	1	0.0475
hsa-miR-520h	1	0.0475
hsa-miR-509-3p	1	0.0475
hsa-miR-579-3p	1	0.0475
hsa-miR-589-3p	1	0.0475
hsa-miR-597-3p	1	0.0475
hsa-miR-598-5p	1	0.0475
hsa-miR-624-5p	1	0.0475
hsa-miR-449c-5p	1	0.0475
hsa-miR-769-3p	1	0.0475
hsa-miR-300	1	0.0475
hsa-miR-933	1	0.0475
hsa-miR-940	1	0.0475
hsa-miR-1225-5p	1	0.0475
hsa-miR-1227-3p	1	0.0475
hsa-miR-1260a	1	0.0475
hsa-miR-548h-5p	1	0.0475
hsa-miR-2277-3p	1	0.0475
hsa-miR-3127-3p	1	0.0475
hsa-miR-3140-5p	1	0.0475
hsa-miR-4306	1	0.0475
hsa-miR-548ae-3p	1	0.0475
hsa-miR-548ak	1	0.0475
hsa-miR-4500	1	0.0475
hsa-miR-4510	1	0.0475
hsa-miR-378i	1	0.0475
hsa-miR-4657	1	0.0475
hsa-miR-4664-5p	1	0.0475
hsa-miR-4669	1	0.0475
hsa-miR-4690-3p	1	0.0475
hsa-miR-4725-3p	1	0.0475
hsa-miR-4741	1	0.0475
hsa-miR-4749-5p	1	0.0475
hsa-miR-4786-5p	1	0.0475
hsa-miR-4799-5p	1	0.0475
hsa-miR-4804-5p	1	0.0475
hsa-miR-5009-5p	1	0.0475
hsa-miR-5088-5p	1	0.0475
hsa-miR-5095	1	0.0475
hsa-miR-5581-3p	1	0.0475
hsa-miR-5587-3p	1	0.0475
hsa-miR-548au-5p	1	0.0475
hsa-miR-5698	1	0.0475
hsa-miR-6500-3p	1	0.0475
hsa-miR-6732-5p	1	0.0475
hsa-miR-6733-3p	1	0.0475
hsa-miR-6736-3p	1	0.0475
hsa-miR-6758-5p	1	0.0475
hsa-miR-6799-5p	1	0.0475
hsa-miR-6833-5p	1	0.0475
hsa-miR-6865-5p	1	0.0475
hsa-miR-6884-5p	1	0.0475
hsa-miR-7108-5p	1	0.0475
hsa-miR-7113-5p	1	0.0475
hsa-miR-7975	1	0.0475
hsa-let-7c-3p	0	0
hsa-miR-15a-3p	0	0
hsa-miR-17-3p	0	0
hsa-miR-19a-5p	0	0
hsa-miR-19b-2-5p	0	0
hsa-miR-20a-3p	0	0
hsa-miR-26a-1-3p	0	0
hsa-miR-29a-5p	0	0
hsa-miR-33a-3p	0	0
hsa-miR-92a-2-5p	0	0
hsa-miR-95-5p	0	0
hsa-miR-96-3p	0	0
hsa-miR-99a-3p	0	0
hsa-miR-100-3p	0	0
hsa-miR-101-5p	0	0
hsa-miR-29b-1-5p	0	0
hsa-miR-105-5p	0	0
hsa-miR-105-3p	0	0
hsa-miR-106a-3p	0	0
hsa-miR-192-3p	0	0
hsa-miR-198	0	0
hsa-miR-208a-5p	0	0
hsa-miR-208a-3p	0	0
hsa-miR-129-1-3p	0	0
hsa-miR-147a	0	0
hsa-miR-7-2-3p	0	0
hsa-miR-34a-3p	0	0
hsa-miR-182-3p	0	0
hsa-miR-187-5p	0	0
hsa-miR-203a-5p	0	0
hsa-miR-205-3p	0	0
hsa-miR-210-5p	0	0
hsa-miR-211-5p	0	0
hsa-miR-211-3p	0	0
hsa-miR-215-3p	0	0
hsa-miR-216a-5p	0	0
hsa-miR-216a-3p	0	0
hsa-miR-217	0	0
hsa-miR-218-1-3p	0	0
hsa-miR-218-2-3p	0	0
hsa-miR-219a-5p	0	0
hsa-miR-200b-5p	0	0
hsa-miR-122-3p	0	0
hsa-miR-124-5p	0	0
hsa-miR-124-3p	0	0
hsa-miR-130a-5p	0	0
hsa-miR-133a-5p	0	0
hsa-miR-137	0	0
hsa-miR-138-5p	0	0
hsa-miR-138-2-3p	0	0
hsa-miR-141-5p	0	0
hsa-miR-144-5p	0	0
hsa-miR-153-3p	0	0
hsa-miR-153-5p	0	0
hsa-miR-129-2-3p	0	0
hsa-miR-134-3p	0	0
hsa-miR-138-1-3p	0	0
hsa-miR-186-3p	0	0
hsa-miR-188-3p	0	0
hsa-miR-190a-5p	0	0
hsa-miR-190a-3p	0	0
hsa-miR-200c-5p	0	0
hsa-miR-1-5p	0	0
hsa-miR-155-3p	0	0
hsa-miR-128-2-5p	0	0
hsa-miR-194-3p	0	0
hsa-miR-302a-5p	0	0
hsa-miR-302a-3p	0	0
hsa-miR-219a-2-3p	0	0
hsa-miR-34b-5p	0	0
hsa-miR-34b-3p	0	0
hsa-miR-296-5p	0	0
hsa-miR-365a-3p	0	0
hsa-miR-365b-3p	0	0
hsa-miR-302b-5p	0	0
hsa-miR-302b-3p	0	0
hsa-miR-302c-5p	0	0
hsa-miR-302c-3p	0	0
hsa-miR-302d-5p	0	0
hsa-miR-302d-3p	0	0
hsa-miR-367-5p	0	0
hsa-miR-367-3p	0	0
hsa-miR-372-5p	0	0
hsa-miR-373-5p	0	0
hsa-miR-373-3p	0	0
hsa-miR-378a-5p	0	0
hsa-miR-380-3p	0	0
hsa-miR-381-5p	0	0
hsa-miR-383-5p	0	0
hsa-miR-383-3p	0	0
hsa-miR-328-5p	0	0
hsa-miR-135b-3p	0	0
hsa-miR-338-3p	0	0
hsa-miR-133b	0	0
hsa-miR-325	0	0
hsa-miR-345-3p	0	0
hsa-miR-346	0	0
hsa-miR-384	0	0
hsa-miR-196b-3p	0	0
hsa-miR-18b-5p	0	0
hsa-miR-18b-3p	0	0
hsa-miR-20b-3p	0	0
hsa-miR-448	0	0
hsa-miR-429	0	0
hsa-miR-449a	0	0
hsa-miR-450a-1-3p	0	0
hsa-miR-452-3p	0	0
hsa-miR-412-3p	0	0
hsa-miR-376b-3p	0	0
hsa-miR-483-3p	0	0
hsa-miR-488-5p	0	0
hsa-miR-488-3p	0	0
hsa-miR-489-5p	0	0
hsa-miR-489-3p	0	0
hsa-miR-491-3p	0	0
hsa-miR-511-3p	0	0
hsa-miR-202-5p	0	0
hsa-miR-202-3p	0	0
hsa-miR-492	0	0
hsa-miR-494-5p	0	0
hsa-miR-497-5p	0	0
hsa-miR-497-3p	0	0
hsa-miR-181d-3p	0	0
hsa-miR-512-5p	0	0
hsa-miR-498	0	0
hsa-miR-520e	0	0
hsa-miR-515-5p	0	0
hsa-miR-515-3p	0	0
hsa-miR-519e-5p	0	0
hsa-miR-519e-3p	0	0
hsa-miR-520f-5p	0	0
hsa-miR-520f-3p	0	0
hsa-miR-519c-3p	0	0
hsa-miR-520a-5p	0	0
hsa-miR-526b-5p	0	0
hsa-miR-526b-3p	0	0
hsa-miR-519b-3p	0	0
hsa-miR-525-5p	0	0
hsa-miR-525-3p	0	0
hsa-miR-523-3p	0	0
hsa-miR-518f-5p	0	0
hsa-miR-518f-3p	0	0
hsa-miR-520b	0	0
hsa-miR-518b	0	0
hsa-miR-526a	0	0
hsa-miR-520c-5p	0	0
hsa-miR-520c-3p	0	0
hsa-miR-518c-5p	0	0
hsa-miR-518c-3p	0	0
hsa-miR-524-5p	0	0
hsa-miR-524-3p	0	0
hsa-miR-517-5p	0	0
hsa-miR-519d-5p	0	0
hsa-miR-521	0	0
hsa-miR-520d-5p	0	0
hsa-miR-520d-3p	0	0
hsa-miR-520g-5p	0	0
hsa-miR-516b-3p	0	0
hsa-miR-518a-5p	0	0
hsa-miR-518a-3p	0	0
hsa-miR-518d-5p	0	0
hsa-miR-518d-3p	0	0
hsa-miR-517c-3p	0	0
hsa-miR-519a-3p	0	0
hsa-miR-527	0	0
hsa-miR-516a-3p	0	0
hsa-miR-499a-3p	0	0
hsa-miR-500a-5p	0	0
hsa-miR-502-5p	0	0
hsa-miR-450a-2-3p	0	0
hsa-miR-503-3p	0	0
hsa-miR-504-3p	0	0
hsa-miR-513a-5p	0	0
hsa-miR-513a-3p	0	0
hsa-miR-506-5p	0	0
hsa-miR-506-3p	0	0
hsa-miR-507	0	0
hsa-miR-508-5p	0	0
hsa-miR-508-3p	0	0
hsa-miR-509-5p	0	0
hsa-miR-510-5p	0	0
hsa-miR-510-3p	0	0
hsa-miR-514a-5p	0	0
hsa-miR-544a	0	0
hsa-miR-545-5p	0	0
hsa-miR-545-3p	0	0
hsa-miR-376a-2-5p	0	0
hsa-miR-551a	0	0
hsa-miR-552-5p	0	0
hsa-miR-553	0	0
hsa-miR-554	0	0
hsa-miR-555	0	0
hsa-miR-557	0	0
hsa-miR-558	0	0
hsa-miR-559	0	0
hsa-miR-561-5p	0	0
hsa-miR-561-3p	0	0
hsa-miR-562	0	0
hsa-miR-563	0	0
hsa-miR-564	0	0
hsa-miR-566	0	0
hsa-miR-567	0	0
hsa-miR-568	0	0
hsa-miR-551b-5p	0	0
hsa-miR-551b-3p	0	0
hsa-miR-569	0	0
hsa-miR-570-5p	0	0
hsa-miR-570-3p	0	0
hsa-miR-571	0	0
hsa-miR-572	0	0
hsa-miR-573	0	0
hsa-miR-575	0	0
hsa-miR-577	0	0
hsa-miR-578	0	0
hsa-miR-580-5p	0	0
hsa-miR-580-3p	0	0
hsa-miR-582-5p	0	0
hsa-miR-583	0	0
hsa-miR-584-3p	0	0
hsa-miR-585-5p	0	0
hsa-miR-586	0	0
hsa-miR-587	0	0
hsa-miR-548b-5p	0	0
hsa-miR-548b-3p	0	0
hsa-miR-588	0	0
hsa-miR-550a-3p	0	0
hsa-miR-590-5p	0	0
hsa-miR-591	0	0
hsa-miR-592	0	0
hsa-miR-593-5p	0	0
hsa-miR-593-3p	0	0
hsa-miR-595	0	0
hsa-miR-596	0	0
hsa-miR-599	0	0
hsa-miR-548a-5p	0	0
hsa-miR-600	0	0
hsa-miR-601	0	0
hsa-miR-602	0	0
hsa-miR-603	0	0
hsa-miR-604	0	0
hsa-miR-605-5p	0	0
hsa-miR-606	0	0
hsa-miR-607	0	0
hsa-miR-608	0	0
hsa-miR-609	0	0
hsa-miR-611	0	0
hsa-miR-612	0	0
hsa-miR-613	0	0
hsa-miR-614	0	0
hsa-miR-548c-5p	0	0
hsa-miR-548c-3p	0	0
hsa-miR-617	0	0
hsa-miR-619-3p	0	0
hsa-miR-620	0	0
hsa-miR-621	0	0
hsa-miR-622	0	0
hsa-miR-623	0	0
hsa-miR-624-3p	0	0
hsa-miR-626	0	0
hsa-miR-629-3p	0	0
hsa-miR-630	0	0
hsa-miR-631	0	0
hsa-miR-33b-5p	0	0
hsa-miR-33b-3p	0	0
hsa-miR-632	0	0
hsa-miR-633	0	0
hsa-miR-634	0	0
hsa-miR-635	0	0
hsa-miR-636	0	0
hsa-miR-637	0	0
hsa-miR-638	0	0
hsa-miR-639	0	0
hsa-miR-640	0	0
hsa-miR-642a-5p	0	0
hsa-miR-644a	0	0
hsa-miR-645	0	0
hsa-miR-646	0	0
hsa-miR-647	0	0
hsa-miR-648	0	0
hsa-miR-649	0	0
hsa-miR-650	0	0
hsa-miR-651-3p	0	0
hsa-miR-548d-3p	0	0
hsa-miR-661	0	0
hsa-miR-662	0	0
hsa-miR-663a	0	0
hsa-miR-449b-5p	0	0
hsa-miR-449b-3p	0	0
hsa-miR-653-5p	0	0
hsa-miR-653-3p	0	0
hsa-miR-655-5p	0	0
hsa-miR-656-5p	0	0
hsa-miR-657	0	0
hsa-miR-658	0	0
hsa-miR-659-3p	0	0
hsa-miR-660-3p	0	0
hsa-miR-542-5p	0	0
hsa-miR-1264	0	0
hsa-miR-668-5p	0	0
hsa-miR-767-5p	0	0
hsa-miR-767-3p	0	0
hsa-miR-1224-5p	0	0
hsa-miR-1224-3p	0	0
hsa-miR-1296-3p	0	0
hsa-miR-1468-3p	0	0
hsa-miR-1271-3p	0	0
hsa-miR-1301-5p	0	0
hsa-miR-1185-5p	0	0
hsa-miR-449c-3p	0	0
hsa-miR-1283	0	0
hsa-miR-762	0	0
hsa-miR-802	0	0
hsa-miR-670-5p	0	0
hsa-miR-670-3p	0	0
hsa-miR-1298-5p	0	0
hsa-miR-1298-3p	0	0
hsa-miR-761	0	0
hsa-miR-764	0	0
hsa-miR-759	0	0
hsa-miR-765	0	0
hsa-miR-770-5p	0	0
hsa-miR-675-5p	0	0
hsa-miR-675-3p	0	0
hsa-miR-298	0	0
hsa-miR-891a-5p	0	0
hsa-miR-891a-3p	0	0
hsa-miR-450b-3p	0	0
hsa-miR-874-5p	0	0
hsa-miR-890	0	0
hsa-miR-891b	0	0
hsa-miR-888-5p	0	0
hsa-miR-888-3p	0	0
hsa-miR-892b	0	0
hsa-miR-541-5p	0	0
hsa-miR-889-5p	0	0
hsa-miR-875-5p	0	0
hsa-miR-875-3p	0	0
hsa-miR-876-5p	0	0
hsa-miR-876-3p	0	0
hsa-miR-885-5p	0	0
hsa-miR-885-3p	0	0
hsa-miR-877-3p	0	0
hsa-miR-887-5p	0	0
hsa-miR-887-3p	0	0
hsa-miR-301b-5p	0	0
hsa-miR-301b-3p	0	0
hsa-miR-216b-5p	0	0
hsa-miR-216b-3p	0	0
hsa-miR-208b-5p	0	0
hsa-miR-208b-3p	0	0
hsa-miR-920	0	0
hsa-miR-921	0	0
hsa-miR-922	0	0
hsa-miR-924	0	0
hsa-miR-509-3-5p	0	0
hsa-miR-934	0	0
hsa-miR-935	0	0
hsa-miR-936	0	0
hsa-miR-937-3p	0	0
hsa-miR-938	0	0
hsa-miR-939-3p	0	0
hsa-miR-943	0	0
hsa-miR-944	0	0
hsa-miR-297	0	0
hsa-miR-1178-5p	0	0
hsa-miR-1178-3p	0	0
hsa-miR-1179	0	0
hsa-miR-1180-5p	0	0
hsa-miR-1181	0	0
hsa-miR-1182	0	0
hsa-miR-1183	0	0
hsa-miR-1184	0	0
hsa-miR-1225-3p	0	0
hsa-miR-1226-3p	0	0
hsa-miR-1227-5p	0	0
hsa-miR-1228-3p	0	0
hsa-miR-1229-5p	0	0
hsa-miR-1229-3p	0	0
hsa-miR-1231	0	0
hsa-miR-1233-5p	0	0
hsa-miR-1233-3p	0	0
hsa-miR-1234-3p	0	0
hsa-miR-1236-3p	0	0
hsa-miR-1237-5p	0	0
hsa-miR-1237-3p	0	0
hsa-miR-1238-5p	0	0
hsa-miR-1200	0	0
hsa-miR-1202	0	0
hsa-miR-1203	0	0
hsa-miR-663b	0	0
hsa-miR-1204	0	0
hsa-miR-1205	0	0
hsa-miR-1206	0	0
hsa-miR-1207-5p	0	0
hsa-miR-1207-3p	0	0
hsa-miR-1208	0	0
hsa-miR-548e-5p	0	0
hsa-miR-1286	0	0
hsa-miR-1287-3p	0	0
hsa-miR-1289	0	0
hsa-miR-1295a	0	0
hsa-miR-1297	0	0
hsa-miR-1302	0	0
hsa-miR-1305	0	0
hsa-miR-1243	0	0
hsa-miR-548f-5p	0	0
hsa-miR-1244	0	0
hsa-miR-1247-5p	0	0
hsa-miR-1247-3p	0	0
hsa-miR-1249-5p	0	0
hsa-miR-1249-3p	0	0
hsa-miR-1250-3p	0	0
hsa-miR-1251-5p	0	0
hsa-miR-1251-3p	0	0
hsa-miR-1253	0	0
hsa-miR-1257	0	0
hsa-miR-548g-5p	0	0
hsa-miR-1261	0	0
hsa-miR-1263	0	0
hsa-miR-548m	0	0
hsa-miR-1265	0	0
hsa-miR-1266-5p	0	0
hsa-miR-1266-3p	0	0
hsa-miR-1267	0	0
hsa-miR-1269a	0	0
hsa-miR-1270	0	0
hsa-miR-1272	0	0
hsa-miR-1273a	0	0
hsa-miR-302e	0	0
hsa-miR-302f	0	0
hsa-miR-1277-5p	0	0
hsa-miR-548p	0	0
hsa-miR-548i	0	0
hsa-miR-1279	0	0
hsa-miR-1281	0	0
hsa-miR-1282	0	0
hsa-miR-1288-5p	0	0
hsa-miR-1292-3p	0	0
hsa-miR-1252-5p	0	0
hsa-miR-1252-3p	0	0
hsa-miR-1255b-2-3p	0	0
hsa-miR-1306-5p	0	0
hsa-miR-513b-5p	0	0
hsa-miR-513b-3p	0	0
hsa-miR-513c-5p	0	0
hsa-miR-513c-3p	0	0
hsa-miR-1321	0	0
hsa-miR-1322	0	0
hsa-miR-1324	0	0
hsa-miR-1469	0	0
hsa-miR-1470	0	0
hsa-miR-1471	0	0
hsa-miR-1537-5p	0	0
hsa-miR-1537-3p	0	0
hsa-miR-1539	0	0
hsa-miR-103b	0	0
hsa-miR-1825	0	0
hsa-miR-1908-3p	0	0
hsa-miR-1909-5p	0	0
hsa-miR-1910-5p	0	0
hsa-miR-1911-5p	0	0
hsa-miR-1911-3p	0	0
hsa-miR-1912	0	0
hsa-miR-1913	0	0
hsa-miR-1914-5p	0	0
hsa-miR-1914-3p	0	0
hsa-miR-1915-5p	0	0
hsa-miR-1915-3p	0	0
hsa-miR-1972	0	0
hsa-miR-1973	0	0
hsa-miR-2052	0	0
hsa-miR-2053	0	0
hsa-miR-2054	0	0
hsa-miR-2114-5p	0	0
hsa-miR-2114-3p	0	0
hsa-miR-2115-5p	0	0
hsa-miR-2115-3p	0	0
hsa-miR-2116-5p	0	0
hsa-miR-2117	0	0
hsa-miR-548q	0	0
hsa-miR-2276-5p	0	0
hsa-miR-2278	0	0
hsa-miR-2681-5p	0	0
hsa-miR-2681-3p	0	0
hsa-miR-711	0	0
hsa-miR-718	0	0
hsa-miR-2861	0	0
hsa-miR-2909	0	0
hsa-miR-3116	0	0
hsa-miR-3117-5p	0	0
hsa-miR-3119	0	0
hsa-miR-3121-5p	0	0
hsa-miR-3122	0	0
hsa-miR-3123	0	0
hsa-miR-3124-3p	0	0
hsa-miR-548s	0	0
hsa-miR-3126-3p	0	0
hsa-miR-3130-5p	0	0
hsa-miR-3130-3p	0	0
hsa-miR-3132	0	0
hsa-miR-3133	0	0
hsa-miR-3134	0	0
hsa-miR-3135a	0	0
hsa-miR-466	0	0
hsa-miR-3136-5p	0	0
hsa-miR-3136-3p	0	0
hsa-miR-544b	0	0
hsa-miR-3137	0	0
hsa-miR-3139	0	0
hsa-miR-548t-3p	0	0
hsa-miR-3141	0	0
hsa-miR-3142	0	0
hsa-miR-3143	0	0
hsa-miR-3144-5p	0	0
hsa-miR-3144-3p	0	0
hsa-miR-3145-5p	0	0
hsa-miR-3145-3p	0	0
hsa-miR-1273c	0	0
hsa-miR-3147	0	0
hsa-miR-548v	0	0
hsa-miR-3149	0	0
hsa-miR-3150a-3p	0	0
hsa-miR-3151-5p	0	0
hsa-miR-3151-3p	0	0
hsa-miR-3152-5p	0	0
hsa-miR-3152-3p	0	0
hsa-miR-3153	0	0
hsa-miR-3074-3p	0	0
hsa-miR-3155a	0	0
hsa-miR-3156-3p	0	0
hsa-miR-3157-5p	0	0
hsa-miR-3158-5p	0	0
hsa-miR-3159	0	0
hsa-miR-3160-5p	0	0
hsa-miR-3160-3p	0	0
hsa-miR-3161	0	0
hsa-miR-3162-5p	0	0
hsa-miR-3162-3p	0	0
hsa-miR-3163	0	0
hsa-miR-3165	0	0
hsa-miR-3166	0	0
hsa-miR-3168	0	0
hsa-miR-3169	0	0
hsa-miR-3170	0	0
hsa-miR-3171	0	0
hsa-miR-3173-5p	0	0
hsa-miR-3173-3p	0	0
hsa-miR-323b-5p	0	0
hsa-miR-3177-5p	0	0
hsa-miR-3178	0	0
hsa-miR-3180-5p	0	0
hsa-miR-3181	0	0
hsa-miR-3183	0	0
hsa-miR-3184-5p	0	0
hsa-miR-3184-3p	0	0
hsa-miR-3185	0	0
hsa-miR-3065-5p	0	0
hsa-miR-3065-3p	0	0
hsa-miR-3186-3p	0	0
hsa-miR-3188	0	0
hsa-miR-3189-5p	0	0
hsa-miR-3189-3p	0	0
hsa-miR-3190-5p	0	0
hsa-miR-3191-5p	0	0
hsa-miR-3192-3p	0	0
hsa-miR-3193	0	0
hsa-miR-3194-5p	0	0
hsa-miR-3194-3p	0	0
hsa-miR-3196	0	0
hsa-miR-548x-5p	0	0
hsa-miR-548x-3p	0	0
hsa-miR-3197	0	0
hsa-miR-3200-5p	0	0
hsa-miR-3200-3p	0	0
hsa-miR-3201	0	0
hsa-miR-514b-5p	0	0
hsa-miR-514b-3p	0	0
hsa-miR-3202	0	0
hsa-miR-4295	0	0
hsa-miR-4296	0	0
hsa-miR-4297	0	0
hsa-miR-378c	0	0
hsa-miR-4293	0	0
hsa-miR-4294	0	0
hsa-miR-4301	0	0
hsa-miR-4299	0	0
hsa-miR-4298	0	0
hsa-miR-4300	0	0
hsa-miR-4304	0	0
hsa-miR-4302	0	0
hsa-miR-4303	0	0
hsa-miR-4305	0	0
hsa-miR-4309	0	0
hsa-miR-4307	0	0
hsa-miR-4308	0	0
hsa-miR-4310	0	0
hsa-miR-4311	0	0
hsa-miR-4312	0	0
hsa-miR-4313	0	0
hsa-miR-4315	0	0
hsa-miR-4316	0	0
hsa-miR-4314	0	0
hsa-miR-4318	0	0
hsa-miR-4319	0	0
hsa-miR-4320	0	0
hsa-miR-4317	0	0
hsa-miR-4322	0	0
hsa-miR-4321	0	0
hsa-miR-4323	0	0
hsa-miR-4324	0	0
hsa-miR-4256	0	0
hsa-miR-4257	0	0
hsa-miR-4258	0	0
hsa-miR-4259	0	0
hsa-miR-4260	0	0
hsa-miR-4253	0	0
hsa-miR-4251	0	0
hsa-miR-4254	0	0
hsa-miR-4255	0	0
hsa-miR-4252	0	0
hsa-miR-4325	0	0
hsa-miR-4327	0	0
hsa-miR-4261	0	0
hsa-miR-4265	0	0
hsa-miR-4266	0	0
hsa-miR-4267	0	0
hsa-miR-4262	0	0
hsa-miR-4268	0	0
hsa-miR-4269	0	0
hsa-miR-4263	0	0
hsa-miR-4264	0	0
hsa-miR-4270	0	0
hsa-miR-4271	0	0
hsa-miR-4272	0	0
hsa-miR-4273	0	0
hsa-miR-4276	0	0
hsa-miR-4275	0	0
hsa-miR-4274	0	0
hsa-miR-4281	0	0
hsa-miR-4277	0	0
hsa-miR-4279	0	0
hsa-miR-4278	0	0
hsa-miR-4280	0	0
hsa-miR-4282	0	0
hsa-miR-4285	0	0
hsa-miR-4283	0	0
hsa-miR-4287	0	0
hsa-miR-4288	0	0
hsa-miR-4292	0	0
hsa-miR-4289	0	0
hsa-miR-4290	0	0
hsa-miR-4291	0	0
hsa-miR-4329	0	0
hsa-miR-4330	0	0
hsa-miR-500b-5p	0	0
hsa-miR-4328	0	0
hsa-miR-3606-5p	0	0
hsa-miR-3606-3p	0	0
hsa-miR-3607-5p	0	0
hsa-miR-3607-3p	0	0
hsa-miR-3609	0	0
hsa-miR-3610	0	0
hsa-miR-3611	0	0
hsa-miR-3612	0	0
hsa-miR-3613-3p	0	0
hsa-miR-3614-5p	0	0
hsa-miR-3614-3p	0	0
hsa-miR-3616-5p	0	0
hsa-miR-3616-3p	0	0
hsa-miR-3617-3p	0	0
hsa-miR-3618	0	0
hsa-miR-3619-5p	0	0
hsa-miR-3619-3p	0	0
hsa-miR-3620-3p	0	0
hsa-miR-3621	0	0
hsa-miR-3622a-5p	0	0
hsa-miR-3622a-3p	0	0
hsa-miR-3622b-5p	0	0
hsa-miR-3622b-3p	0	0
hsa-miR-3646	0	0
hsa-miR-3648	0	0
hsa-miR-3649	0	0
hsa-miR-3650	0	0
hsa-miR-3651	0	0
hsa-miR-3652	0	0
hsa-miR-3653-5p	0	0
hsa-miR-3653-3p	0	0
hsa-miR-3654	0	0
hsa-miR-3655	0	0
hsa-miR-3657	0	0
hsa-miR-3658	0	0
hsa-miR-1273e	0	0
hsa-miR-3659	0	0
hsa-miR-3660	0	0
hsa-miR-3662	0	0
hsa-miR-3663-5p	0	0
hsa-miR-3663-3p	0	0
hsa-miR-3664-5p	0	0
hsa-miR-3664-3p	0	0
hsa-miR-3665	0	0
hsa-miR-3666	0	0
hsa-miR-3667-5p	0	0
hsa-miR-3667-3p	0	0
hsa-miR-3668	0	0
hsa-miR-3670	0	0
hsa-miR-3671	0	0
hsa-miR-3672	0	0
hsa-miR-3674	0	0
hsa-miR-3675-3p	0	0
hsa-miR-3677-5p	0	0
hsa-miR-3678-3p	0	0
hsa-miR-3679-3p	0	0
hsa-miR-3680-5p	0	0
hsa-miR-3680-3p	0	0
hsa-miR-3681-5p	0	0
hsa-miR-3681-3p	0	0
hsa-miR-3682-5p	0	0
hsa-miR-3683	0	0
hsa-miR-3684	0	0
hsa-miR-3686	0	0
hsa-miR-3687	0	0
hsa-miR-3688-5p	0	0
hsa-miR-3689a-5p	0	0
hsa-miR-3689a-3p	0	0
hsa-miR-3690	0	0
hsa-miR-3691-3p	0	0
hsa-miR-3692-5p	0	0
hsa-miR-3692-3p	0	0
hsa-miR-3713	0	0
hsa-miR-3714	0	0
hsa-miR-3907	0	0
hsa-miR-3689b-5p	0	0
hsa-miR-3689b-3p	0	0
hsa-miR-3908	0	0
hsa-miR-3910	0	0
hsa-miR-3912-5p	0	0
hsa-miR-3913-3p	0	0
hsa-miR-3914	0	0
hsa-miR-3915	0	0
hsa-miR-3916	0	0
hsa-miR-3917	0	0
hsa-miR-3919	0	0
hsa-miR-3150b-5p	0	0
hsa-miR-3921	0	0
hsa-miR-3922-5p	0	0
hsa-miR-3922-3p	0	0
hsa-miR-3923	0	0
hsa-miR-3924	0	0
hsa-miR-3925-5p	0	0
hsa-miR-3925-3p	0	0
hsa-miR-3926	0	0
hsa-miR-3927-5p	0	0
hsa-miR-3927-3p	0	0
hsa-miR-676-5p	0	0
hsa-miR-3928-5p	0	0
hsa-miR-3929	0	0
hsa-miR-3934-3p	0	0
hsa-miR-3935	0	0
hsa-miR-3937	0	0
hsa-miR-3938	0	0
hsa-miR-548y	0	0
hsa-miR-3939	0	0
hsa-miR-3941	0	0
hsa-miR-3943	0	0
hsa-miR-3944-3p	0	0
hsa-miR-3945	0	0
hsa-miR-374c-5p	0	0
hsa-miR-374c-3p	0	0
hsa-miR-642b-5p	0	0
hsa-miR-642b-3p	0	0
hsa-miR-550b-2-5p	0	0
hsa-miR-550b-3p	0	0
hsa-miR-548aa	0	0
hsa-miR-548o-5p	0	0
hsa-miR-4417	0	0
hsa-miR-4418	0	0
hsa-miR-4419a	0	0
hsa-miR-4420	0	0
hsa-miR-4422	0	0
hsa-miR-4423-5p	0	0
hsa-miR-4423-3p	0	0
hsa-miR-4425	0	0
hsa-miR-4426	0	0
hsa-miR-4427	0	0
hsa-miR-4428	0	0
hsa-miR-4430	0	0
hsa-miR-548ad-3p	0	0
hsa-miR-4431	0	0
hsa-miR-4432	0	0
hsa-miR-4433a-5p	0	0
hsa-miR-4434	0	0
hsa-miR-4436a	0	0
hsa-miR-4437	0	0
hsa-miR-4438	0	0
hsa-miR-4439	0	0
hsa-miR-4441	0	0
hsa-miR-4442	0	0
hsa-miR-4444	0	0
hsa-miR-4445-5p	0	0
hsa-miR-4445-3p	0	0
hsa-miR-4446-5p	0	0
hsa-miR-4447	0	0
hsa-miR-4449	0	0
hsa-miR-4450	0	0
hsa-miR-548ah-5p	0	0
hsa-miR-4451	0	0
hsa-miR-4452	0	0
hsa-miR-4453	0	0
hsa-miR-4455	0	0
hsa-miR-4456	0	0
hsa-miR-4457	0	0
hsa-miR-4458	0	0
hsa-miR-4459	0	0
hsa-miR-4460	0	0
hsa-miR-4462	0	0
hsa-miR-4464	0	0
hsa-miR-548ai	0	0
hsa-miR-548aj-5p	0	0
hsa-miR-4465	0	0
hsa-miR-4468	0	0
hsa-miR-4469	0	0
hsa-miR-4471	0	0
hsa-miR-4472	0	0
hsa-miR-4474-5p	0	0
hsa-miR-4475	0	0
hsa-miR-4476	0	0
hsa-miR-4477a	0	0
hsa-miR-4477b	0	0
hsa-miR-4478	0	0
hsa-miR-3689c	0	0
hsa-miR-3689d	0	0
hsa-miR-3689e	0	0
hsa-miR-3689f	0	0
hsa-miR-4479	0	0
hsa-miR-3155b	0	0
hsa-miR-4480	0	0
hsa-miR-4482-5p	0	0
hsa-miR-4482-3p	0	0
hsa-miR-4484	0	0
hsa-miR-4485-5p	0	0
hsa-miR-4486	0	0
hsa-miR-4487	0	0
hsa-miR-548al	0	0
hsa-miR-4490	0	0
hsa-miR-4491	0	0
hsa-miR-4493	0	0
hsa-miR-4494	0	0
hsa-miR-4495	0	0
hsa-miR-4496	0	0
hsa-miR-4498	0	0
hsa-miR-4419b	0	0
hsa-miR-4499	0	0
hsa-miR-4501	0	0
hsa-miR-4502	0	0
hsa-miR-4503	0	0
hsa-miR-4505	0	0
hsa-miR-4506	0	0
hsa-miR-2392	0	0
hsa-miR-4509	0	0
hsa-miR-4512	0	0
hsa-miR-4513	0	0
hsa-miR-4514	0	0
hsa-miR-4515	0	0
hsa-miR-4517	0	0
hsa-miR-4518	0	0
hsa-miR-4519	0	0
hsa-miR-4520-5p	0	0
hsa-miR-4520-3p	0	0
hsa-miR-4521	0	0
hsa-miR-1269b	0	0
hsa-miR-4523	0	0
hsa-miR-4524a-5p	0	0
hsa-miR-4524a-3p	0	0
hsa-miR-4525	0	0
hsa-miR-4526	0	0
hsa-miR-4527	0	0
hsa-miR-4528	0	0
hsa-miR-4529-5p	0	0
hsa-miR-4529-3p	0	0
hsa-miR-4530	0	0
hsa-miR-4531	0	0
hsa-miR-4534	0	0
hsa-miR-548am-5p	0	0
hsa-miR-1587	0	0
hsa-miR-4536-5p	0	0
hsa-miR-4536-3p	0	0
hsa-miR-548an	0	0
hsa-miR-4537	0	0
hsa-miR-4538	0	0
hsa-miR-4539	0	0
hsa-miR-4540	0	0
hsa-miR-3960	0	0
hsa-miR-3972	0	0
hsa-miR-3973	0	0
hsa-miR-3974	0	0
hsa-miR-3975	0	0
hsa-miR-3976	0	0
hsa-miR-3977	0	0
hsa-miR-3978	0	0
hsa-miR-4632-5p	0	0
hsa-miR-4632-3p	0	0
hsa-miR-4633-5p	0	0
hsa-miR-4633-3p	0	0
hsa-miR-4634	0	0
hsa-miR-4635	0	0
hsa-miR-4637	0	0
hsa-miR-4638-3p	0	0
hsa-miR-4639-3p	0	0
hsa-miR-4640-5p	0	0
hsa-miR-4640-3p	0	0
hsa-miR-4641	0	0
hsa-miR-4642	0	0
hsa-miR-4643	0	0
hsa-miR-4646-3p	0	0
hsa-miR-4649-5p	0	0
hsa-miR-4649-3p	0	0
hsa-miR-4650-5p	0	0
hsa-miR-4650-3p	0	0
hsa-miR-4651	0	0
hsa-miR-4652-5p	0	0
hsa-miR-4652-3p	0	0
hsa-miR-4653-5p	0	0
hsa-miR-4653-3p	0	0
hsa-miR-4655-3p	0	0
hsa-miR-4656	0	0
hsa-miR-4661-3p	0	0
hsa-miR-4662a-3p	0	0
hsa-miR-4663	0	0
hsa-miR-4662b	0	0
hsa-miR-4665-3p	0	0
hsa-miR-4666a-5p	0	0
hsa-miR-4666a-3p	0	0
hsa-miR-4667-3p	0	0
hsa-miR-4668-5p	0	0
hsa-miR-4668-3p	0	0
hsa-miR-219b-5p	0	0
hsa-miR-219b-3p	0	0
hsa-miR-4670-5p	0	0
hsa-miR-4670-3p	0	0
hsa-miR-4671-5p	0	0
hsa-miR-4671-3p	0	0
hsa-miR-4672	0	0
hsa-miR-4673	0	0
hsa-miR-4674	0	0
hsa-miR-4675	0	0
hsa-miR-4678	0	0
hsa-miR-4679	0	0
hsa-miR-4680-5p	0	0
hsa-miR-4680-3p	0	0
hsa-miR-4681	0	0
hsa-miR-4682	0	0
hsa-miR-4684-5p	0	0
hsa-miR-4685-5p	0	0
hsa-miR-4685-3p	0	0
hsa-miR-4686	0	0
hsa-miR-4687-5p	0	0
hsa-miR-1343-5p	0	0
hsa-miR-1343-3p	0	0
hsa-miR-4690-5p	0	0
hsa-miR-4691-5p	0	0
hsa-miR-4691-3p	0	0
hsa-miR-4692	0	0
hsa-miR-4693-5p	0	0
hsa-miR-4693-3p	0	0
hsa-miR-4694-5p	0	0
hsa-miR-4694-3p	0	0
hsa-miR-4695-5p	0	0
hsa-miR-4695-3p	0	0
hsa-miR-4696	0	0
hsa-miR-4697-5p	0	0
hsa-miR-4697-3p	0	0
hsa-miR-4698	0	0
hsa-miR-4699-5p	0	0
hsa-miR-4699-3p	0	0
hsa-miR-4700-5p	0	0
hsa-miR-4700-3p	0	0
hsa-miR-4701-5p	0	0
hsa-miR-4701-3p	0	0
hsa-miR-4703-5p	0	0
hsa-miR-4703-3p	0	0
hsa-miR-4704-5p	0	0
hsa-miR-4704-3p	0	0
hsa-miR-4705	0	0
hsa-miR-4706	0	0
hsa-miR-4707-5p	0	0
hsa-miR-4707-3p	0	0
hsa-miR-4708-5p	0	0
hsa-miR-4708-3p	0	0
hsa-miR-4709-5p	0	0
hsa-miR-203b-5p	0	0
hsa-miR-203b-3p	0	0
hsa-miR-4711-5p	0	0
hsa-miR-4711-3p	0	0
hsa-miR-4712-5p	0	0
hsa-miR-4712-3p	0	0
hsa-miR-4713-5p	0	0
hsa-miR-4713-3p	0	0
hsa-miR-4714-5p	0	0
hsa-miR-4714-3p	0	0
hsa-miR-4715-5p	0	0
hsa-miR-4715-3p	0	0
hsa-miR-4716-5p	0	0
hsa-miR-3529-5p	0	0
hsa-miR-3529-3p	0	0
hsa-miR-4717-5p	0	0
hsa-miR-4718	0	0
hsa-miR-4719	0	0
hsa-miR-4720-5p	0	0
hsa-miR-4720-3p	0	0
hsa-miR-4722-5p	0	0
hsa-miR-4722-3p	0	0
hsa-miR-4520-2-3p	0	0
hsa-miR-4723-5p	0	0
hsa-miR-4723-3p	0	0
hsa-miR-451b	0	0
hsa-miR-4724-5p	0	0
hsa-miR-4724-3p	0	0
hsa-miR-4725-5p	0	0
hsa-miR-4726-3p	0	0
hsa-miR-4727-5p	0	0
hsa-miR-4728-5p	0	0
hsa-miR-4728-3p	0	0
hsa-miR-4729	0	0
hsa-miR-4730	0	0
hsa-miR-4731-5p	0	0
hsa-miR-4731-3p	0	0
hsa-miR-4732-3p	0	0
hsa-miR-4733-5p	0	0
hsa-miR-4733-3p	0	0
hsa-miR-4735-5p	0	0
hsa-miR-4735-3p	0	0
hsa-miR-4736	0	0
hsa-miR-4737	0	0
hsa-miR-3064-3p	0	0
hsa-miR-4738-5p	0	0
hsa-miR-4739	0	0
hsa-miR-4740-5p	0	0
hsa-miR-4740-3p	0	0
hsa-miR-4742-5p	0	0
hsa-miR-4742-3p	0	0
hsa-miR-4743-3p	0	0
hsa-miR-4744	0	0
hsa-miR-3591-5p	0	0
hsa-miR-3591-3p	0	0
hsa-miR-4745-3p	0	0
hsa-miR-4746-3p	0	0
hsa-miR-4747-5p	0	0
hsa-miR-4747-3p	0	0
hsa-miR-4748	0	0
hsa-miR-4749-3p	0	0
hsa-miR-4750-3p	0	0
hsa-miR-4751	0	0
hsa-miR-4752	0	0
hsa-miR-4753-3p	0	0
hsa-miR-371b-5p	0	0
hsa-miR-371b-3p	0	0
hsa-miR-4754	0	0
hsa-miR-499b-3p	0	0
hsa-miR-4756-5p	0	0
hsa-miR-4756-3p	0	0
hsa-miR-4757-5p	0	0
hsa-miR-4757-3p	0	0
hsa-miR-4758-5p	0	0
hsa-miR-4758-3p	0	0
hsa-miR-4759	0	0
hsa-miR-4760-5p	0	0
hsa-miR-4760-3p	0	0
hsa-miR-4761-5p	0	0
hsa-miR-4761-3p	0	0
hsa-miR-4762-5p	0	0
hsa-miR-4763-5p	0	0
hsa-miR-4764-5p	0	0
hsa-miR-4764-3p	0	0
hsa-miR-4766-5p	0	0
hsa-miR-4766-3p	0	0
hsa-miR-4767	0	0
hsa-miR-4768-5p	0	0
hsa-miR-4768-3p	0	0
hsa-miR-4769-5p	0	0
hsa-miR-4769-3p	0	0
hsa-miR-4770	0	0
hsa-miR-4771	0	0
hsa-miR-4772-5p	0	0
hsa-miR-4772-3p	0	0
hsa-miR-4774-5p	0	0
hsa-miR-4774-3p	0	0
hsa-miR-4776-5p	0	0
hsa-miR-4776-3p	0	0
hsa-miR-4777-5p	0	0
hsa-miR-4777-3p	0	0
hsa-miR-4778-5p	0	0
hsa-miR-4778-3p	0	0
hsa-miR-4780	0	0
hsa-miR-4436b-5p	0	0
hsa-miR-4781-5p	0	0
hsa-miR-4781-3p	0	0
hsa-miR-4782-5p	0	0
[truncated: 587 more rows]
